# Supplementary material for: 1H-Pyrazolo[4,3-g]benzothia­zol-7-amine
Source: Acta Crystallogr Sect E Struct Rep Online. 2009 Apr 18;65(Pt 5):o1049. doi: 10.1107/S1600536809012550 (PMC2977731; doi:10.1107/S1600536809012550)
Supplement: Supplementary file 2 [file e-65-o1049-Isup2.hkl]

# 
# h,k,l, Fc-squared, Fo-squared, sigma(Fo-squared) and status flag 
# 
data_I
_shelx_title '  _CD13308' 
_shelx_refln_list_code          4 
_shelx_F_calc_maximum      113.90 
_exptl_crystal_F_000       392.00 
_reflns_d_resolution_high  0.7618 
 
loop_ 
 _symmetry_equiv_pos_as_xyz 
 'x, y, z' 
 '-x, y+1/2, -z+1/2' 
 '-x, -y, -z' 
 'x, -y-1/2, z-1/2' 
 
_cell_length_a     4.4993 
_cell_length_b    14.9789 
_cell_length_c    12.1123 
_cell_angle_alpha  90.000 
_cell_angle_beta   92.442 
_cell_angle_gamma  90.000 
 
_shelx_F_squared_multiplier     1.000 
 
loop_ 
 _refln_index_h 
 _refln_index_k 
 _refln_index_l 
 _refln_F_squared_calc 
 _refln_F_squared_meas 
 _refln_F_squared_sigma 
 _refln_observed_status 
   1   0   0      432.26      437.24      4.48 o 
   2   0   0      916.29      923.38      8.76 o 
   3   0   0      590.61      612.53     11.71 o 
   4   0   0      163.18      167.71     13.99 o 
   1   1   0     1540.99     1519.41     10.45 o 
   2   1   0       75.23       68.02      3.25 o 
   3   1   0      207.30      221.63      5.73 o 
   4   1   0       36.59       42.57      2.88 o 
   5   1   0       60.99       58.20      7.29 o 
   0   2   0     3190.32     2849.47     24.06 o 
   1   2   0     5799.15     5307.68     33.58 o 
   2   2   0      417.02      324.51      2.88 o 
   3   2   0      201.09      202.43      4.93 o 
   4   2   0      245.80      256.91     17.62 o 
   1   3   0     4146.74     3970.83     35.79 o 
   2   3   0       17.36       17.99      0.96 o 
   3   3   0       71.14       66.86      3.12 o 
   4   3   0      161.75      180.75     16.14 o 
   5   3   0       31.04       25.18      3.41 o 
   0   4   0      193.15      182.48      7.41 o 
   1   4   0      734.78      727.11      5.25 o 
   2   4   0       61.82       58.32      3.11 o 
   3   4   0       12.63       12.74      0.70 o 
   4   4   0      225.31      258.19     15.56 o 
   5   4   0        6.29        3.75      0.94 o 
   1   5   0      441.74      446.17      5.43 o 
   2   5   0      389.52      351.86      5.90 o 
   3   5   0      134.33      155.50     10.69 o 
   4   5   0       22.67       23.67      3.07 o 
   0   6   0        0.01       -0.42      0.73 o 
   1   6   0      476.34      479.69      4.09 o 
   2   6   0      938.33     1015.14     10.66 o 
   3   6   0       67.52       64.08      4.39 o 
   4   6   0       10.20        8.76      1.64 o 
   1   7   0      122.39       99.90      1.73 o 
   2   7   0      108.34      109.28      5.37 o 
   3   7   0       31.18       32.15      2.04 o 
   4   7   0       89.82      102.07      7.86 o 
   0   8   0      591.24      569.45      7.01 o 
   1   8   0      991.51     1063.59      8.21 o 
   2   8   0      627.09      630.54      5.84 o 
   3   8   0       28.27       27.32      1.95 o 
   4   8   0      117.47      129.70      7.87 o 
   1   9   0       73.87       77.24      3.12 o 
   2   9   0        2.01       -1.21      1.21 o 
   3   9   0       34.55       30.97      1.97 o 
   4   9   0        0.92        2.72      1.10 o 
   0  10   0      831.11      796.33     14.39 o 
   1  10   0      249.45      245.87      3.20 o 
   2  10   0      399.12      410.58     10.41 o 
   3  10   0       26.66       27.65      2.85 o 
   4  10   0       31.90       27.60      2.24 o 
   1  11   0        1.43       -1.17      1.17 o 
   2  11   0       77.89       72.04      5.13 o 
   3  11   0       36.03       45.31      3.26 o 
   0  12   0      417.88      453.08     18.12 o 
   1  12   0       56.07       49.00      3.27 o 
   2  12   0      254.07      272.38     10.84 o 
   3  12   0      124.85      145.72      8.69 o 
   1  13   0        5.66        2.38      1.72 o 
   2  13   0       81.93       88.79      7.72 o 
   3  13   0        4.28        2.08      0.88 o 
   0  14   0        5.31        3.64      1.24 o 
   1  14   0      376.04      399.74     14.53 o 
   2  14   0        0.36        0.66      1.16 o 
   3  14   0       23.85       23.83      3.03 o 
   1  15   0       22.43       19.17      1.70 o 
   2  15   0       21.48       17.41      1.40 o 
   0  16   0       29.97       24.62      2.28 o 
   1  16   0       21.94       17.79      1.36 o 
   2  16   0        0.37        1.17      1.00 o 
   1  17   0        2.83        1.91      1.85 o 
  -5   1   1        2.49        2.90      1.74 o 
  -4   1   1        4.26        2.93      0.90 o 
  -3   1   1        2.06        0.64      0.62 o 
  -2   1   1      207.33      204.69      2.26 o 
  -1   1   1     1768.25     1719.25     10.69 o 
   0   1   1      169.70      141.82      4.59 o 
   1   1   1     2909.35     2744.33     18.01 o 
   2   1   1        9.89       10.16      0.67 o 
   3   1   1       15.79       16.11      0.74 o 
   4   1   1      115.73      110.09      7.78 o 
   5   1   1        1.28        1.18      0.85 o 
  -5   2   1       62.17       52.57      5.90 o 
  -4   2   1      320.93      339.34     13.00 o 
  -3   2   1       34.74       37.19      1.78 o 
  -2   2   1      942.18      881.76      8.07 o 
  -1   2   1     6401.54     6012.33     40.23 o 
   0   2   1     1461.26     1341.20      7.32 o 
   1   2   1     4796.29     4392.83     27.48 o 
   2   2   1       32.00       34.03      1.66 o 
   3   2   1      173.05      167.59      6.11 o 
   4   2   1      126.76      135.34      9.54 o 
   5   2   1       15.08       13.24      2.33 o 
  -5   3   1        3.04        2.50      1.29 o 
  -4   3   1       67.74       69.97      4.44 o 
  -3   3   1        1.06        1.22      0.60 o 
  -2   3   1      539.60      557.34      3.95 o 
  -1   3   1      467.72      469.66      3.84 o 
   0   3   1       24.99       23.65      2.13 o 
   1   3   1    12972.28    11710.97    193.45 o 
   2   3   1       15.82       19.40      0.86 o 
   3   3   1      514.97      548.97      5.50 o 
   4   3   1       45.92       46.66      4.36 o 
   5   3   1        4.58        6.82      1.67 o 
  -5   4   1      124.57      122.69     13.89 o 
  -4   4   1      188.21      200.60     12.10 o 
  -3   4   1      608.62      659.09      8.45 o 
  -2   4   1      703.16      662.90      5.96 o 
  -1   4   1       28.51       21.83      1.35 o 
   0   4   1     4446.11     4056.42     21.79 o 
   1   4   1      185.77      145.35      1.69 o 
   2   4   1     4641.54     4900.84     33.37 o 
   3   4   1      123.75      124.70      4.87 o 
   4   4   1       60.35       57.36      5.71 o 
  -4   5   1       69.56       86.30     11.67 o 
  -3   5   1       23.81       22.61      1.96 o 
  -2   5   1       30.68       39.03      2.02 o 
  -1   5   1      732.50      712.28      4.41 o 
   0   5   1      114.84      106.37      1.61 o 
   1   5   1      149.98      151.56      1.65 o 
   2   5   1     2034.42     2116.85     17.08 o 
   3   5   1      129.70      130.84      7.79 o 
   4   5   1       12.63       11.37      1.98 o 
  -4   6   1        0.10        1.46      0.75 o 
  -3   6   1      462.29      495.65     13.02 o 
  -2   6   1       75.75       71.21      3.79 o 
  -1   6   1     1880.03     1878.23     15.25 o 
   0   6   1      889.29      854.32      4.31 o 
   1   6   1       99.71       81.79      1.46 o 
   2   6   1     1481.88     1481.49     14.05 o 
   3   6   1      536.99      557.13     13.88 o 
   4   6   1       72.94       69.78      6.30 o 
  -4   7   1       45.64       47.05      3.15 o 
  -3   7   1       61.78       59.79      3.66 o 
  -2   7   1      260.90      276.56      4.28 o 
  -1   7   1       14.13       12.41      0.71 o 
   0   7   1       49.95       33.89      1.41 o 
   1   7   1      227.27      207.52      4.10 o 
   2   7   1      194.89      213.24      3.59 o 
   3   7   1        7.92        7.16      1.67 o 
   4   7   1        0.02        1.24      0.86 o 
  -4   8   1       13.27       11.43      1.45 o 
  -3   8   1        3.12        2.44      0.72 o 
  -2   8   1      635.96      653.86      6.48 o 
  -1   8   1      182.24      169.74      3.25 o 
   0   8   1      480.36      453.19      4.00 o 
   1   8   1        0.08        2.99      0.76 o 
   2   8   1       40.81       41.71      2.02 o 
   3   8   1      726.72      788.42     17.51 o 
   4   8   1        1.84        0.85      1.10 o 
  -4   9   1        0.08       -0.05      0.84 o 
  -3   9   1        3.20        2.49      0.75 o 
  -2   9   1       55.90       55.44      3.75 o 
  -1   9   1       93.35      110.73      5.58 o 
   0   9   1      490.45      534.76      5.14 o 
   1   9   1      116.06      119.33      2.90 o 
   2   9   1       15.28        8.58      0.90 o 
   3   9   1        3.82        0.08      1.13 o 
   4   9   1        0.08        0.63      0.68 o 
  -4  10   1        8.39        5.70      1.58 o 
  -3  10   1        4.82        5.91      1.37 o 
  -2  10   1      181.29      179.53      7.70 o 
  -1  10   1      178.77      177.51      3.66 o 
   0  10   1      493.62      521.73      7.28 o 
   1  10   1      158.15      157.89      4.40 o 
   2  10   1        0.37        0.24      1.56 o 
   3  10   1        0.01       -0.08      0.83 o 
   4  10   1        1.02       -1.35      2.12 o 
  -4  11   1       10.95        8.25      2.16 o 
  -3  11   1        2.77        0.85      0.92 o 
  -2  11   1      279.75      278.54      7.64 o 
  -1  11   1      277.04      273.91      8.79 o 
   0  11   1       46.09       51.33      3.31 o 
   1  11   1       62.65       55.79      4.20 o 
   2  11   1      165.11      159.36      7.79 o 
   3  11   1        4.99        3.68      0.97 o 
   4  11   1        0.52       -1.87      2.31 o 
  -3  12   1        0.02        1.06      0.78 o 
  -2  12   1        3.08        1.97      0.85 o 
  -1  12   1       32.44       34.12      2.44 o 
   0  12   1        7.18        6.49      0.86 o 
   1  12   1      802.35      872.78     20.32 o 
   2  12   1        7.07        5.36      0.89 o 
   3  12   1       30.90       25.65      2.04 o 
  -3  13   1        0.75        1.35      1.14 o 
  -2  13   1       33.91       35.21      2.56 o 
  -1  13   1      105.03      107.97      5.96 o 
   0  13   1       12.81        9.46      1.09 o 
   1  13   1        0.02       -1.31      1.31 o 
   2  13   1        2.49        3.91      1.01 o 
   3  13   1       16.92       12.49      1.48 o 
  -2  14   1       36.80       44.18      3.07 o 
  -1  14   1        0.05       -1.24      1.24 o 
   0  14   1      284.05      304.56     10.82 o 
   1  14   1      261.99      283.19     14.19 o 
   2  14   1      134.47      146.45      8.93 o 
   3  14   1       11.53        7.93      3.72 o 
  -2  15   1        0.97        0.02      1.09 o 
  -1  15   1        1.27        1.96      0.83 o 
   0  15   1      150.59      155.78     10.10 o 
   1  15   1       69.61       71.89      4.84 o 
   2  15   1        2.60        5.06      1.24 o 
  -1  16   1      145.23      158.91     10.51 o 
   0  16   1      215.33      219.73     12.69 o 
   1  16   1       51.56       50.53      3.29 o 
   0  17   1       58.13       54.00      3.42 o 
  -5   0   2      164.15      180.00     29.44 o 
  -4   0   2       79.17       78.73     12.33 o 
  -3   0   2     2358.61     2582.39     27.09 o 
  -2   0   2      868.39      853.26      6.56 o 
  -1   0   2       76.75       45.98      0.83 o 
   0   0   2       26.32       27.34      1.83 o 
   1   0   2      481.36      447.88      4.06 o 
   2   0   2      727.51      691.55     11.04 o 
   3   0   2       98.79       84.81      6.31 o 
   4   0   2       13.34       15.43      2.39 o 
  -5   1   2        7.52        5.27      4.54 o 
  -4   1   2       68.84       61.02      4.07 o 
  -3   1   2      200.91      225.07      4.28 o 
  -2   1   2      190.32      217.16      2.02 o 
  -1   1   2     1594.88     1437.41      7.70 o 
   0   1   2     6400.26     5273.60     31.35 o 
   1   1   2     1384.21     1277.64      7.97 o 
   2   1   2      998.09      947.79      6.29 o 
   3   1   2      406.86      397.07      4.27 o 
   4   1   2      265.55      285.38     16.91 o 
   5   1   2      192.52      191.86     23.13 o 
  -4   2   2      162.63      152.64      7.12 o 
  -3   2   2      793.63      832.68      7.15 o 
  -2   2   2      342.82      325.73      3.99 o 
  -1   2   2      286.51      248.62      1.94 o 
   0   2   2      986.87      980.97      7.13 o 
   1   2   2     5827.51     5417.66     30.46 o 
   2   2   2        2.50        2.48      0.26 o 
   3   2   2        1.78        2.36      0.48 o 
   4   2   2        5.65        6.30      1.17 o 
   5   2   2       44.97       41.89      3.37 o 
  -5   3   2        0.20        3.25      3.44 o 
  -4   3   2       20.25       19.76      1.64 o 
  -3   3   2       43.62       37.52      1.79 o 
  -2   3   2        5.61        0.88      0.36 o 
  -1   3   2      793.42      812.32      5.55 o 
   0   3   2      150.47      127.49      1.78 o 
   1   3   2     6169.23     5948.63     35.97 o 
   2   3   2        7.01       11.50      0.65 o 
   3   3   2      134.42      121.77      5.02 o 
   4   3   2      144.54      137.35      7.58 o 
  -5   4   2        1.02        2.51      1.37 o 
  -4   4   2      103.43       93.74     10.77 o 
  -3   4   2        3.18        1.12      0.58 o 
  -2   4   2      484.96      515.17      4.19 o 
  -1   4   2       29.64       41.99      1.65 o 
   0   4   2      644.01      610.54      4.90 o 
   1   4   2     1150.56     1158.20      6.43 o 
   2   4   2      329.05      292.40      5.61 o 
   3   4   2        1.37        1.95      0.64 o 
   4   4   2        0.78        0.71      1.02 o 
  -4   5   2       10.62       12.50      1.61 o 
  -3   5   2      119.34      120.42      6.37 o 
  -2   5   2       52.88       59.06      2.39 o 
  -1   5   2      317.32      316.72      4.23 o 
   0   5   2       41.77       38.68      1.00 o 
   1   5   2      354.99      378.65      2.68 o 
   2   5   2     1642.29     1722.79     16.04 o 
   3   5   2       18.04       16.59      1.80 o 
   4   5   2       80.51       91.82      8.18 o 
  -4   6   2       89.80       95.93      6.19 o 
  -3   6   2       19.19       16.91      1.41 o 
  -2   6   2       37.80       30.69      1.72 o 
  -1   6   2       48.20       57.15      1.74 o 
   0   6   2      296.48      296.75      2.89 o 
   1   6   2       14.95       20.99      1.20 o 
   2   6   2      891.87      873.20      8.72 o 
   3   6   2      122.49      109.41      6.42 o 
   4   6   2        1.75       -0.95      1.31 o 
  -4   7   2        2.71        3.69      0.98 o 
  -3   7   2        0.07        0.07      0.35 o 
  -2   7   2      139.31      142.32      5.10 o 
  -1   7   2        2.28       -1.01      1.01 o 
   0   7   2       21.67       35.14      1.19 o 
   1   7   2     2125.09     2343.26     14.96 o 
   2   7   2       67.83       64.75      2.78 o 
   3   7   2     1223.87     1369.43     18.33 o 
   4   7   2        6.83        4.77      1.52 o 
  -4   8   2      118.11      134.24      7.50 o 
  -3   8   2      254.80      278.58      6.74 o 
  -2   8   2      315.79      298.09      4.35 o 
  -1   8   2      359.80      358.88      4.71 o 
   0   8   2       16.77       21.18      1.40 o 
   1   8   2       79.73       57.80      3.33 o 
   2   8   2       20.74       18.51      0.95 o 
   3   8   2      190.69      209.33     12.33 o 
   4   8   2       71.37       70.15      4.87 o 
  -4   9   2       23.34       20.76      2.21 o 
  -3   9   2      204.51      215.51     12.69 o 
  -2   9   2       13.31       10.88      0.81 o 
  -1   9   2      219.65      200.84      3.54 o 
   0   9   2      203.85      178.97      2.23 o 
   1   9   2       35.54       29.70      1.40 o 
   2   9   2      501.68      536.92     12.48 o 
   3   9   2      276.36      301.34     16.41 o 
   4   9   2      161.26      165.27     12.16 o 
  -4  10   2       96.40      105.97      6.29 o 
  -3  10   2      621.79      703.93     32.66 o 
  -2  10   2        0.21        0.06      0.56 o 
  -1  10   2     1356.86     1449.55     14.63 o 
   0  10   2       77.94       62.83      1.61 o 
   1  10   2      252.08      263.84      4.04 o 
   2  10   2      273.87      277.42      7.44 o 
   3  10   2       41.09       39.17      3.78 o 
   4  10   2      136.63      123.46      7.26 o 
  -4  11   2        4.10        4.05      4.70 o 
  -3  11   2        2.37        1.67      0.77 o 
  -2  11   2        2.05        0.46      1.13 o 
  -1  11   2       99.86       93.78      6.66 o 
   0  11   2       23.10       18.56      1.32 o 
   1  11   2      257.42      241.94      6.60 o 
   2  11   2      321.84      327.81      9.54 o 
   3  11   2      121.41      133.02      8.48 o 
  -3  12   2       68.14       82.05      4.73 o 
  -2  12   2       67.04       66.25      4.76 o 
  -1  12   2       53.82       51.37      3.02 o 
   0  12   2      801.07      908.69     20.58 o 
   1  12   2      114.67      113.83      7.42 o 
   2  12   2       32.03       30.91      2.44 o 
   3  12   2       25.60       29.48      2.20 o 
  -3  13   2       12.26       11.05      1.41 o 
  -2  13   2        0.83        0.24      1.37 o 
  -1  13   2      282.90      294.99      9.55 o 
   0  13   2       56.79       52.79      3.64 o 
   1  13   2       42.63       40.92      3.47 o 
   2  13   2       36.36       38.41      3.11 o 
   3  13   2       27.47       28.27      2.42 o 
  -3  14   2        4.67        3.35      1.35 o 
  -2  14   2      104.05      113.87      6.58 o 
  -1  14   2        0.45       -1.10      1.10 o 
   0  14   2       22.04       19.50      2.06 o 
   1  14   2       83.60       83.70      6.25 o 
   2  14   2        7.42        4.08      0.96 o 
   3  14   2        0.54        3.75      1.65 o 
  -2  15   2       57.80       54.46      2.91 o 
  -1  15   2        9.16        7.99      1.24 o 
   0  15   2      284.27      298.00     15.46 o 
   1  15   2       41.69       38.59      2.95 o 
   2  15   2       19.55       15.15      1.59 o 
  -2  16   2        7.07        3.17      2.60 o 
  -1  16   2       71.41       71.51      3.81 o 
   0  16   2       94.66       87.81      5.48 o 
   1  16   2       17.48       14.85      1.43 o 
  -1  17   2        2.47       -0.83      2.71 o 
   0  17   2        0.02       -0.45      0.79 o 
  -5   1   3        7.09        2.66      1.50 o 
  -4   1   3       28.82       26.10      1.80 o 
  -3   1   3        1.37        1.82      0.34 o 
  -2   1   3     1247.60     1340.03      7.24 o 
  -1   1   3        1.07        0.42      0.25 o 
   0   1   3        0.40        1.24      0.41 o 
   1   1   3      704.98      696.01      4.44 o 
   2   1   3      112.31       95.32      1.93 o 
   3   1   3      130.80      125.01      5.69 o 
   4   1   3        6.55        6.91      1.11 o 
   5   1   3        0.08       -2.50      2.50 o 
  -5   2   3        1.14        0.69      0.91 o 
  -4   2   3       45.42       43.82      3.08 o 
  -3   2   3       59.23       53.35      2.34 o 
  -2   2   3      126.74      128.92      1.86 o 
  -1   2   3      312.56      316.26      2.22 o 
   0   2   3      870.73      825.33      6.12 o 
   1   2   3       82.07       72.87      0.91 o 
   2   2   3        0.57        0.80      0.22 o 
   3   2   3      124.28      128.01      4.96 o 
   4   2   3        1.35        1.09      1.74 o 
   5   2   3        6.38        3.65      1.39 o 
  -4   3   3      156.92      155.52      6.41 o 
  -3   3   3      164.57      158.27      3.82 o 
  -2   3   3     1451.72     1578.47     11.98 o 
  -1   3   3       14.41       15.67      0.78 o 
   0   3   3      364.45      286.31      2.58 o 
   1   3   3      380.95      351.30      3.76 o 
   2   3   3       36.48       40.65      2.02 o 
   3   3   3      629.51      611.62     19.19 o 
   4   3   3       73.48       74.91      9.42 o 
  -5   4   3       13.07        7.99      2.18 o 
  -4   4   3       94.67      103.97      8.67 o 
  -3   4   3      127.21      122.68      4.75 o 
  -2   4   3       66.47       48.79      1.83 o 
  -1   4   3     2687.50     2893.99     13.03 o 
   0   4   3      980.95      981.73      5.98 o 
   1   4   3      203.70      190.05      1.81 o 
   2   4   3      512.90      565.14      5.45 o 
   3   4   3        2.74        2.47      0.79 o 
   4   4   3        1.62        1.50      0.74 o 
  -4   5   3      330.37      345.43     14.01 o 
  -3   5   3      160.27      166.97      5.93 o 
  -2   5   3      419.41      406.87      4.11 o 
  -1   5   3     1111.65     1089.49      6.49 o 
   0   5   3      296.10      271.58      3.04 o 
   1   5   3       25.11        8.91      0.53 o 
   2   5   3     2418.80     2414.71     21.85 o 
   3   5   3       19.50       20.45      1.80 o 
   4   5   3      452.19      510.39     26.36 o 
  -4   6   3       41.41       52.79      4.91 o 
  -3   6   3      386.16      386.07     12.09 o 
  -2   6   3      494.42      507.10      6.90 o 
  -1   6   3     1588.21     1635.32      9.34 o 
   0   6   3      230.30      233.70      1.80 o 
   1   6   3      535.51      538.81      3.92 o 
   2   6   3      266.13      290.57      4.69 o 
   3   6   3       35.49       36.30      2.17 o 
   4   6   3        1.69        2.33      1.09 o 
  -4   7   3        0.68        0.17      1.01 o 
  -3   7   3      167.77      156.86      8.19 o 
  -2   7   3      525.83      507.96      5.10 o 
  -1   7   3      810.30      875.80      6.86 o 
   0   7   3      324.36      282.33      3.50 o 
   1   7   3       28.26       15.44      0.84 o 
   2   7   3      745.44      795.79      7.24 o 
   3   7   3      998.21     1093.51     16.63 o 
   4   7   3       97.62      107.33      6.60 o 
  -4   8   3      108.00      109.99      7.33 o 
  -3   8   3       41.07       38.45      2.32 o 
  -2   8   3      732.12      779.24      8.79 o 
  -1   8   3        1.21        2.25      0.90 o 
   0   8   3     1015.86     1043.12      9.24 o 
   1   8   3       22.37       18.58      1.11 o 
   2   8   3        4.17        3.85      0.65 o 
   3   8   3       64.44       56.69      3.48 o 
   4   8   3        1.08        0.89      1.12 o 
  -4   9   3       25.28       26.87      1.87 o 
  -3   9   3       41.30       41.02      2.99 o 
  -2   9   3       52.46       49.94      2.61 o 
  -1   9   3       43.23       35.99      1.61 o 
   0   9   3      362.06      352.78      5.23 o 
   1   9   3      190.18      191.15      2.42 o 
   2   9   3        0.05       -0.77      0.77 o 
   3   9   3      543.76      593.02     22.03 o 
   4   9   3        5.70        2.67      1.64 o 
  -4  10   3        5.62        1.05      1.19 o 
  -3  10   3        6.84        3.25      0.91 o 
  -2  10   3       34.68       37.50      2.34 o 
  -1  10   3       86.73       85.31      2.94 o 
   0  10   3        5.26        5.43      0.48 o 
   1  10   3       24.14       23.26      1.17 o 
   2  10   3       16.98       16.56      1.14 o 
   3  10   3       10.77        7.31      1.36 o 
   4  10   3      170.09      148.99      9.17 o 
  -4  11   3        8.55        8.26      2.31 o 
  -3  11   3        7.08        5.28      1.47 o 
  -2  11   3       33.90       35.85      2.52 o 
  -1  11   3        2.87        1.94      0.95 o 
   0  11   3        4.85        6.38      1.21 o 
   1  11   3       43.30       42.66      3.05 o 
   2  11   3        5.81        4.75      0.91 o 
   3  11   3       74.92       70.39      6.59 o 
  -3  12   3       10.63        8.82      1.02 o 
  -2  12   3      437.25      499.46     17.85 o 
  -1  12   3       90.51       88.36      4.76 o 
   0  12   3        7.33        7.81      0.83 o 
   1  12   3      142.15      144.93      9.80 o 
   2  12   3       23.04       19.00      1.88 o 
   3  12   3        0.84        2.56      2.28 o 
  -3  13   3       49.51       53.32      3.58 o 
  -2  13   3      117.14      114.88      6.76 o 
  -1  13   3       63.28       57.82      5.24 o 
   0  13   3      685.45      740.02     23.95 o 
   1  13   3       23.35       24.48      1.97 o 
   2  13   3      214.83      220.51     15.73 o 
   3  13   3       31.36       26.44      2.39 o 
  -3  14   3      123.38      118.73      8.59 o 
  -2  14   3       27.76       28.95      2.15 o 
  -1  14   3      329.56      362.87     16.84 o 
   0  14   3       24.59       20.91      2.24 o 
   1  14   3       18.30       17.88      1.66 o 
   2  14   3        6.11        4.66      1.28 o 
  -2  15   3       97.87      103.53      5.30 o 
  -1  15   3       93.74       95.62      5.92 o 
   0  15   3       53.37       55.09      3.65 o 
   1  15   3      169.22      186.22     12.12 o 
   2  15   3       84.04       83.55      5.55 o 
  -2  16   3       32.67       32.97      5.05 o 
  -1  16   3       18.70       18.84      1.88 o 
   0  16   3        1.25        1.43      1.01 o 
   1  16   3        0.42        0.29      1.10 o 
   0  17   3       18.35       15.02      2.74 o 
  -5   0   4        4.89       -0.48      2.73 o 
  -4   0   4       64.91       72.24      5.14 o 
  -3   0   4        4.58        3.23      0.75 o 
  -2   0   4        9.77       16.91      1.84 o 
  -1   0   4       72.40       78.15      1.40 o 
   0   0   4     3205.11     3185.79     35.32 o 
   1   0   4       21.33       31.31      1.57 o 
   2   0   4       10.03        7.58      0.65 o 
   3   0   4       91.05       89.83      4.31 o 
  -4   1   4      112.94      110.47      9.84 o 
  -3   1   4      436.25      456.49      4.81 o 
  -2   1   4     1083.34     1083.20      6.67 o 
  -1   1   4      976.45      984.90      4.10 o 
   0   1   4     1015.46      968.37      5.10 o 
   1   1   4      531.97      491.68      2.86 o 
   2   1   4      879.47      886.54      6.32 o 
   3   1   4        7.63        5.91      0.50 o 
   4   1   4       28.19       27.28      4.02 o 
  -5   2   4        7.90        3.04      1.62 o 
  -4   2   4        3.42        3.31      1.23 o 
  -3   2   4        1.16        1.21      0.65 o 
  -2   2   4      349.64      373.68      3.01 o 
  -1   2   4       13.06        8.30      0.48 o 
   0   2   4       28.54       19.28      0.56 o 
   1   2   4       38.94       30.91      1.41 o 
   2   2   4       11.34       12.86      0.68 o 
   3   2   4        0.61        0.22      0.32 o 
   4   2   4        6.68        5.09      1.11 o 
  -4   3   4      130.46      125.14     13.94 o 
  -3   3   4        8.74        6.28      0.44 o 
  -2   3   4      646.26      658.31      4.78 o 
  -1   3   4      745.56      737.26      3.72 o 
   0   3   4     3739.35     3695.79     13.58 o 
   1   3   4       18.05       19.68      0.86 o 
   2   3   4      348.39      339.17      3.84 o 
   3   3   4       47.42       40.64      2.20 o 
   4   3   4       15.18       15.83      2.04 o 
  -5   4   4        3.20        1.01      0.63 o 
  -4   4   4      140.34      149.86     10.64 o 
  -3   4   4        2.78        2.41      0.26 o 
  -2   4   4       39.21       31.54      1.69 o 
  -1   4   4      277.68      307.75      2.30 o 
   0   4   4       33.07       35.23      1.66 o 
   1   4   4      327.24      364.56      2.58 o 
   2   4   4       11.05       13.54      0.69 o 
   3   4   4        7.75        8.25      0.76 o 
   4   4   4       15.21       15.22      1.74 o 
  -5   5   4        4.04        1.20      0.82 o 
  -4   5   4        7.48        2.06      0.97 o 
  -3   5   4       72.42       70.53      3.20 o 
  -2   5   4        4.28        3.27      0.28 o 
  -1   5   4      224.20      214.65      2.31 o 
   0   5   4      170.96      193.72      1.50 o 
   1   5   4      781.52      856.60      5.52 o 
   2   5   4      101.62      108.46      4.28 o 
   3   5   4       92.74       93.39      2.52 o 
   4   5   4        5.35        5.52      1.18 o 
  -4   6   4       19.99       16.20      1.45 o 
  -3   6   4      207.66      215.25     13.75 o 
  -2   6   4      431.74      474.47      4.07 o 
  -1   6   4       29.78       41.15      2.38 o 
   0   6   4       77.90       78.26      2.88 o 
   1   6   4        0.51       -0.21      0.51 o 
   2   6   4       42.19       41.74      1.90 o 
   3   6   4        0.22        0.70      1.12 o 
   4   6   4        3.53        2.79      1.01 o 
  -4   7   4        0.30        1.51      0.69 o 
  -3   7   4      348.50      385.74     11.86 o 
  -2   7   4      141.20      144.29      3.64 o 
  -1   7   4       44.22       30.44      1.60 o 
   0   7   4     1500.94     1538.93      9.72 o 
   1   7   4       24.82       16.91      0.95 o 
   2   7   4      110.39      127.17      3.27 o 
   3   7   4      130.98      128.00      7.39 o 
   4   7   4        5.20        6.08      1.98 o 
  -4   8   4       44.78       46.72      3.74 o 
  -3   8   4       16.50       11.90      2.09 o 
  -2   8   4      106.36      102.67      4.08 o 
  -1   8   4        0.29       -0.39      0.39 o 
   0   8   4       21.93       18.44      1.36 o 
   1   8   4      450.62      493.05      6.37 o 
   2   8   4        0.04       -0.26      0.80 o 
   3   8   4      201.42      214.61     12.25 o 
   4   8   4       19.76       18.18      2.90 o 
  -4   9   4      120.39      129.18      7.42 o 
  -3   9   4      338.97      368.46     14.82 o 
  -2   9   4      790.31      770.51     16.21 o 
  -1   9   4      604.99      642.83      6.56 o 
   0   9   4      812.66      808.93      6.36 o 
   1   9   4      401.13      413.01      4.79 o 
   2   9   4      912.09      989.01     20.53 o 
   3   9   4       18.79       11.63      1.82 o 
   4   9   4      229.04      220.99     14.30 o 
  -4  10   4        3.40        5.09      1.18 o 
  -3  10   4      210.31      216.87     15.13 o 
  -2  10   4        0.03       -0.58      0.90 o 
  -1  10   4       91.82       93.17      3.45 o 
   0  10   4        7.61        6.39      0.76 o 
   1  10   4        0.03       -0.25      0.78 o 
   2  10   4       14.23        9.41      1.11 o 
   3  10   4      120.76      124.57      9.17 o 
   4  10   4      100.65       87.12      7.46 o 
  -4  11   4      135.54      138.49     13.93 o 
  -3  11   4      140.72      147.94      8.47 o 
  -2  11   4      295.53      303.63      9.47 o 
  -1  11   4      698.50      753.27     16.08 o 
   0  11   4      526.83      559.12     10.57 o 
   1  11   4     1013.90     1107.29     16.46 o 
   2  11   4       61.99       70.86      5.36 o 
   3  11   4       58.10       65.19      4.16 o 
  -3  12   4       22.97       24.98      2.14 o 
  -2  12   4      170.33      166.72      7.81 o 
  -1  12   4        1.32       -0.99      1.35 o 
   0  12   4        5.54        5.95      0.93 o 
   1  12   4       98.22       95.61      5.66 o 
   2  12   4       20.80       17.63      1.46 o 
   3  12   4        0.02        0.68      0.90 o 
  -3  13   4       39.46       43.03      3.33 o 
  -2  13   4       26.99       27.05      2.13 o 
  -1  13   4       10.60        9.29      1.30 o 
   0  13   4      159.43      169.54     10.35 o 
   1  13   4      240.23      225.52      9.68 o 
   2  13   4       26.85       29.84      2.09 o 
   3  13   4       50.13       50.40      3.04 o 
  -3  14   4       11.47       16.32      2.40 o 
  -2  14   4       39.11       42.84      2.47 o 
  -1  14   4       18.78       17.38      1.52 o 
   0  14   4      119.49      119.92      8.86 o 
   1  14   4      139.21      138.60      8.63 o 
   2  14   4        1.60        3.61      2.15 o 
  -2  15   4       42.06       43.84      4.30 o 
  -1  15   4      189.33      201.72     12.47 o 
   0  15   4       31.89       30.15      1.89 o 
   1  15   4        0.10        2.01      1.12 o 
   2  15   4        5.73        4.03      1.00 o 
  -1  16   4        0.00       -1.57      1.57 o 
   0  16   4       98.18       96.48      5.62 o 
   1  16   4       12.79        9.43      1.35 o 
  -1  17   4       11.01       10.84      2.57 o 
   0  17   4       66.10       64.12      4.97 o 
  -5   1   5        0.86        0.77      3.14 o 
  -4   1   5       63.78       56.39      8.03 o 
  -3   1   5       34.81       33.26      1.91 o 
  -2   1   5      104.67       91.94      2.16 o 
  -1   1   5       25.12       37.66      0.70 o 
   0   1   5      347.06      348.74      3.56 o 
   1   1   5      230.91      242.90      1.75 o 
   2   1   5      508.33      487.07      5.02 o 
   3   1   5       33.19       34.73      1.93 o 
   4   1   5       18.93       17.25      1.74 o 
  -4   2   5       18.93       18.14      3.70 o 
  -3   2   5       48.30       45.21      2.00 o 
  -2   2   5        2.44        0.77      0.16 o 
  -1   2   5      262.90      282.70      1.80 o 
   0   2   5      642.29      719.53      3.73 o 
   1   2   5        4.98        5.05      0.35 o 
   2   2   5        0.55        0.69      0.29 o 
   3   2   5       51.50       47.27      2.38 o 
   4   2   5       45.77       44.19      3.12 o 
  -5   3   5       18.23       20.36      4.68 o 
  -4   3   5        0.37        0.21      0.25 o 
  -3   3   5      146.52      142.94      3.46 o 
  -2   3   5        0.09        0.78      0.20 o 
  -1   3   5     2165.26     2299.34     10.93 o 
   0   3   5      702.23      665.64      3.40 o 
   1   3   5     1409.36     1432.24      7.83 o 
   2   3   5      202.94      197.20      3.28 o 
   3   3   5      225.21      226.38      8.41 o 
  -5   4   5        0.02        2.14      2.74 o 
  -4   4   5       96.50       96.33     12.67 o 
  -3   4   5        3.51        3.74      0.45 o 
  -2   4   5      119.39      129.88      2.50 o 
  -1   4   5      131.40      126.35      1.89 o 
   0   4   5       63.22       72.28      1.05 o 
   1   4   5      239.09      219.18      2.01 o 
   2   4   5      144.61      162.93      2.44 o 
   3   4   5        4.47        6.02      0.68 o 
   4   4   5       91.54       98.23     11.76 o 
  -4   5   5       15.43       14.96      1.72 o 
  -3   5   5       86.80       87.15      3.61 o 
  -2   5   5      536.37      553.56      4.60 o 
  -1   5   5     3135.79     3347.97     21.53 o 
   0   5   5      631.96      587.12      4.06 o 
   1   5   5      820.28      809.72      6.53 o 
   2   5   5      602.52      626.48      6.00 o 
   3   5   5      100.20       96.51      4.47 o 
   4   5   5      134.93      137.04      9.47 o 
  -4   6   5        3.26        3.01      0.87 o 
  -3   6   5        1.09        1.65      0.51 o 
  -2   6   5      216.71      234.24      3.69 o 
  -1   6   5      195.50      186.84      2.10 o 
   0   6   5       36.71       32.29      2.08 o 
   1   6   5      331.39      329.26      3.34 o 
   2   6   5       25.13       23.06      1.07 o 
   3   6   5      274.14      297.48     13.23 o 
   4   6   5       10.00       10.37      1.05 o 
  -4   7   5       62.34       68.63      4.73 o 
  -3   7   5      241.48      244.94      9.24 o 
  -2   7   5      596.87      636.52      5.60 o 
  -1   7   5      149.87      136.48      2.35 o 
   0   7   5     1832.78     1953.19     15.64 o 
   1   7   5      524.06      537.73      6.66 o 
   2   7   5      107.42      111.57      4.55 o 
   3   7   5      111.20      108.88      6.77 o 
   4   7   5        0.33        1.45      0.99 o 
  -4   8   5       58.01       59.67      2.95 o 
  -3   8   5      131.90      115.62      6.30 o 
  -2   8   5        7.21        5.21      0.44 o 
  -1   8   5       92.06       92.20      2.19 o 
   0   8   5        2.53        0.83      1.05 o 
   1   8   5       36.25       33.59      1.68 o 
   2   8   5      381.23      382.11      8.98 o 
   3   8   5      120.73      146.27     12.05 o 
   4   8   5       16.07       13.37      1.51 o 
  -4   9   5       10.49        8.93      1.17 o 
  -3   9   5       56.30       53.54      4.87 o 
  -2   9   5      175.52      156.99      3.38 o 
  -1   9   5      107.75      105.06      2.66 o 
   0   9   5      137.69      147.16      2.43 o 
   1   9   5        3.04        2.16      0.47 o 
   2   9   5        1.37       -0.33      0.49 o 
   3   9   5       64.53       67.69      5.55 o 
   4   9   5       11.91        8.64      1.67 o 
  -4  10   5        0.00        0.08      0.53 o 
  -3  10   5        0.97       -0.75      1.06 o 
  -2  10   5       72.77       68.21      3.95 o 
  -1  10   5        2.30        0.65      0.88 o 
   0  10   5       95.33       94.02      3.48 o 
   1  10   5      151.28      149.42      4.10 o 
   2  10   5      115.65      104.68      6.78 o 
   3  10   5        2.00        1.98      0.74 o 
  -4  11   5        1.40        2.50      1.75 o 
  -3  11   5       66.60       71.61      4.26 o 
  -2  11   5        3.95        1.42      0.65 o 
  -1  11   5        0.75       -1.01      1.01 o 
   0  11   5      134.33      130.12      3.87 o 
   1  11   5      169.81      152.95      6.23 o 
   2  11   5        0.00       -1.14      1.14 o 
   3  11   5       15.50       14.32      1.23 o 
  -3  12   5       34.48       34.70      2.73 o 
  -2  12   5       73.22       68.84      4.48 o 
  -1  12   5      466.65      487.57     10.18 o 
   0  12   5      106.15      104.12      4.28 o 
   1  12   5        0.08       -0.84      0.85 o 
   2  12   5       54.17       54.90      3.66 o 
   3  12   5        3.60        1.91      1.60 o 
  -3  13   5       80.47       82.24      4.76 o 
  -2  13   5       86.96       91.67      6.00 o 
  -1  13   5      163.46      182.61     13.21 o 
   0  13   5      362.02      369.15     11.57 o 
   1  13   5       27.48       26.35      2.06 o 
   2  13   5       94.47      103.74      6.58 o 
   3  13   5       31.39       29.74      2.62 o 
  -3  14   5        0.01        0.99      1.49 o 
  -2  14   5        0.10        0.53      1.14 o 
  -1  14   5       78.60       82.93      5.40 o 
   0  14   5      106.12      107.83      6.85 o 
   1  14   5        6.78        7.24      1.04 o 
   2  14   5       46.42       41.74      2.98 o 
  -2  15   5        1.51        2.40      0.78 o 
  -1  15   5      255.84      281.17      9.20 o 
   0  15   5       92.64       95.60      5.56 o 
   1  15   5      197.37      208.23      8.85 o 
   2  15   5       42.42       38.99      2.73 o 
  -1  16   5        0.20        1.47      0.73 o 
   0  16   5       17.81       15.64      1.34 o 
   1  16   5       40.20       39.56      2.68 o 
   0  17   5       38.99       32.99      4.40 o 
  -4   0   6       12.53       12.19      2.81 o 
  -3   0   6        3.25        7.76      1.36 o 
  -2   0   6       10.38        9.62      0.82 o 
  -1   0   6      551.25      667.56      5.67 o 
   0   0   6     3914.77     4271.85     34.78 o 
   1   0   6      937.56      943.92      7.57 o 
   2   0   6      452.43      442.79      5.67 o 
   3   0   6      143.02      133.49      8.61 o 
   4   0   6       60.91       68.48      6.27 o 
  -4   1   6      116.83      114.65     10.22 o 
  -3   1   6      906.01      981.39     14.66 o 
  -2   1   6       35.26       32.38      1.26 o 
  -1   1   6      448.57      405.89      2.48 o 
   0   1   6      307.38      281.50      2.60 o 
   1   1   6     2315.02     2438.51     12.38 o 
   2   1   6      184.11      170.17      2.18 o 
   3   1   6      401.06      432.33      9.18 o 
   4   1   6       48.26       47.35      3.73 o 
  -4   2   6       88.88       86.87     14.41 o 
  -3   2   6       38.00       36.90      1.72 o 
  -2   2   6       38.95       36.83      1.42 o 
  -1   2   6      636.25      685.20      3.96 o 
   0   2   6      769.04      809.13      4.01 o 
   1   2   6      256.07      220.92      2.17 o 
   2   2   6      205.88      206.86      2.35 o 
   3   2   6      302.89      326.83     10.06 o 
   4   2   6        2.81        3.84      0.78 o 
  -5   3   6        0.58        6.61      3.69 o 
  -4   3   6      102.49      110.52     12.47 o 
  -3   3   6      211.59      215.61      4.39 o 
  -2   3   6      718.38      739.44      6.10 o 
  -1   3   6      236.47      283.00      2.11 o 
   0   3   6      231.00      242.10      2.18 o 
   1   3   6       46.65       40.38      1.58 o 
   2   3   6      260.47      268.71      3.43 o 
   3   3   6       63.22       65.99      4.71 o 
   4   3   6        0.79        0.90      0.60 o 
  -5   4   6        0.02       -1.07      1.84 o 
  -4   4   6      112.95      107.05      7.39 o 
  -3   4   6        0.33        0.79      0.21 o 
  -2   4   6        1.69        1.81      0.34 o 
  -1   4   6      457.86      501.66      4.06 o 
   0   4   6       61.62       57.47      0.78 o 
   1   4   6      113.45      119.07      1.61 o 
   2   4   6       25.77       22.96      1.08 o 
   3   4   6        3.51        2.71      0.51 o 
   4   4   6       33.71       34.51      2.45 o 
  -5   5   6       13.05        4.74      2.00 o 
  -4   5   6        7.05       11.03      1.30 o 
  -3   5   6       86.18       70.51      3.62 o 
  -2   5   6      120.38      117.86      3.48 o 
  -1   5   6       23.36       25.20      1.18 o 
   0   5   6        4.86        3.42      0.22 o 
   1   5   6        0.36        0.19      0.23 o 
   2   5   6      118.17      121.81      4.24 o 
   3   5   6       47.54       39.10      2.65 o 
   4   5   6        1.17        0.64      0.80 o 
  -4   6   6       31.43       28.67      1.85 o 
  -3   6   6       49.26       42.64      2.94 o 
  -2   6   6       14.29       11.99      0.61 o 
  -1   6   6       14.16        8.63      0.45 o 
   0   6   6       27.00       28.10      1.24 o 
   1   6   6        0.91       -0.31      0.33 o 
   2   6   6       24.82       17.63      0.97 o 
   3   6   6       38.61       38.79      3.60 o 
   4   6   6        0.00        1.31      0.98 o 
  -4   7   6        0.70        1.07      0.59 o 
  -3   7   6      104.38      131.15     10.37 o 
  -2   7   6       26.30       27.00      1.51 o 
  -1   7   6       51.10       46.95      1.94 o 
   0   7   6       19.79       18.38      0.91 o 
   1   7   6      157.74      150.55      2.51 o 
   2   7   6       35.76       32.18      1.17 o 
   3   7   6      335.75      352.75     23.16 o 
   4   7   6        4.35        3.26      1.22 o 
  -4   8   6        8.34        6.52      1.26 o 
  -3   8   6        5.39        5.49      1.16 o 
  -2   8   6        7.52        6.18      0.58 o 
  -1   8   6      133.46      130.27      2.30 o 
   0   8   6      140.76      142.75      2.25 o 
   1   8   6      490.58      492.63      4.90 o 
   2   8   6      454.07      451.12      7.99 o 
   3   8   6        0.21        0.18      1.23 o 
   4   8   6       18.44       17.92      1.80 o 
  -4   9   6      155.81      157.86     10.33 o 
  -3   9   6       19.60       20.32      1.76 o 
  -2   9   6       51.85       60.07      3.01 o 
  -1   9   6      446.69      467.40      6.94 o 
   0   9   6        4.83        6.24      0.49 o 
   1   9   6      260.08      262.63      4.53 o 
   2   9   6       92.58       88.38      6.16 o 
   3   9   6        1.92        1.74      0.79 o 
   4   9   6        9.79        9.76      2.57 o 
  -4  10   6        3.80        2.86      1.29 o 
  -3  10   6        6.46        5.82      1.38 o 
  -2  10   6      303.27      325.01      7.96 o 
  -1  10   6       10.22        5.69      0.54 o 
   0  10   6      229.33      232.17      4.50 o 
   1  10   6      959.11     1059.49     27.23 o 
   2  10   6       62.82       52.86      5.73 o 
   3  10   6       43.16       52.20      3.21 o 
  -4  11   6       42.36       38.60      5.61 o 
  -3  11   6      211.77      233.77     13.21 o 
  -2  11   6       77.01       87.60      5.10 o 
  -1  11   6      321.77      336.76      9.38 o 
   0  11   6        7.83        3.93      0.49 o 
   1  11   6       58.10       54.27      3.71 o 
   2  11   6      196.62      211.85     14.02 o 
   3  11   6       12.79       12.58      1.55 o 
  -3  12   6        8.78        8.43      1.17 o 
  -2  12   6      125.00      136.38      7.62 o 
  -1  12   6        0.68       -1.44      1.44 o 
   0  12   6      147.68      151.50      5.82 o 
   1  12   6      151.24      149.56     13.20 o 
   2  12   6       23.49       22.25      1.63 o 
   3  12   6       44.49       41.60      2.68 o 
  -3  13   6       14.13       14.61      1.81 o 
  -2  13   6      331.41      363.37     12.80 o 
  -1  13   6       13.97       15.26      1.21 o 
   0  13   6       84.13       82.99      4.56 o 
   1  13   6       16.47       18.96      1.89 o 
   2  13   6      121.74      120.77      6.62 o 
   3  13   6        1.42        2.65      1.09 o 
  -3  14   6       43.21       40.25      3.98 o 
  -2  14   6       80.60       84.88      4.05 o 
  -1  14   6        3.30        1.60      0.95 o 
   0  14   6        1.83       -0.43      0.81 o 
   1  14   6        6.60        2.59      0.98 o 
   2  14   6       49.07       50.01      3.20 o 
  -2  15   6       73.62       78.97      4.76 o 
  -1  15   6        2.45        1.49      0.74 o 
   0  15   6      108.91      120.85      6.96 o 
   1  15   6        4.88        2.50      0.91 o 
   2  15   6        0.56        1.49      1.15 o 
  -1  16   6       26.02       22.80      2.33 o 
   0  16   6       10.04        8.10      1.47 o 
   1  16   6        6.83        4.55      1.53 o 
   0  17   6       60.55       53.57      4.76 o 
  -4   1   7       32.09       28.13      3.32 o 
  -3   1   7        0.57        0.26      0.40 o 
  -2   1   7      412.73      449.64      4.42 o 
  -1   1   7        0.46        1.06      0.15 o 
   0   1   7      667.03      722.37      7.69 o 
   1   1   7      249.12      289.45      3.04 o 
   2   1   7       23.58       29.07      1.13 o 
   3   1   7        0.02       -0.19      0.57 o 
   4   1   7        5.82        4.76      2.44 o 
  -4   2   7      233.44      261.60     15.99 o 
  -3   2   7      136.98      148.81      5.37 o 
  -2   2   7       66.65       70.34      2.07 o 
  -1   2   7      189.83      206.32      1.86 o 
   0   2   7      138.09      124.18      1.71 o 
   1   2   7      611.92      637.40      7.07 o 
   2   2   7      313.42      321.50      3.80 o 
   3   2   7      102.52      104.74      5.95 o 
   4   2   7      161.86      161.63     17.10 o 
  -5   3   7       38.58       30.76      5.72 o 
  -4   3   7      219.23      247.82     15.28 o 
  -3   3   7      548.75      573.86     11.12 o 
  -2   3   7       81.93       82.27      2.13 o 
  -1   3   7      517.00      506.64      5.11 o 
   0   3   7      463.43      513.90      3.88 o 
   1   3   7       25.68       33.56      1.27 o 
   2   3   7       15.38       17.85      0.99 o 
   3   3   7       26.93       30.40      3.00 o 
   4   3   7        0.81        3.69      2.07 o 
  -4   4   7        2.27       10.61      2.00 o 
  -3   4   7       31.19       30.81      1.80 o 
  -2   4   7      493.06      516.77      4.67 o 
  -1   4   7       63.32       65.75      1.37 o 
   0   4   7      349.15      331.61      3.30 o 
   1   4   7      129.20      122.81      1.64 o 
   2   4   7     1063.33     1162.39     16.95 o 
   3   4   7      336.99      362.03     12.46 o 
   4   4   7      332.56      351.30     22.09 o 
  -4   5   7      568.81      619.69     34.25 o 
  -3   5   7       73.10       82.68      3.94 o 
  -2   5   7      293.14      280.65      5.11 o 
  -1   5   7      305.04      294.68      2.30 o 
   0   5   7       37.29       43.08      1.35 o 
   1   5   7      465.45      486.96      4.55 o 
   2   5   7        5.99        5.00      0.68 o 
   3   5   7        2.55        2.51      0.81 o 
   4   5   7       12.36       17.20      3.30 o 
  -4   6   7       13.85       23.29      2.72 o 
  -3   6   7       46.42       50.67      4.65 o 
  -2   6   7      107.91      103.38      3.44 o 
  -1   6   7      327.67      337.03      3.37 o 
   0   6   7      334.37      333.66      2.55 o 
   1   6   7       81.41       78.33      2.50 o 
   2   6   7      311.81      320.86      5.67 o 
   3   6   7      289.18      322.69     14.63 o 
   4   6   7       32.95       31.65      2.82 o 
  -4   7   7       64.91       65.22      3.62 o 
  -3   7   7        5.93        9.02      1.51 o 
  -2   7   7       60.94       57.27      2.30 o 
  -1   7   7       67.03       54.18      2.55 o 
   0   7   7      296.69      295.73      3.25 o 
   1   7   7       24.24       22.31      1.22 o 
   2   7   7       65.13       57.82      2.72 o 
   3   7   7       15.95       15.89      1.47 o 
   4   7   7       14.17       10.44      1.74 o 
  -4   8   7       11.36        7.15      1.54 o 
  -3   8   7        2.41        3.94      0.91 o 
  -2   8   7      101.19       86.58      3.71 o 
  -1   8   7       53.68       61.14      2.63 o 
   0   8   7      472.73      474.61      6.54 o 
   1   8   7        3.85        2.37      0.43 o 
   2   8   7       33.08       27.99      3.25 o 
   3   8   7       40.02       41.54      2.79 o 
   4   8   7        7.83       10.05      2.10 o 
  -4   9   7        0.20        0.53      0.50 o 
  -3   9   7       20.68       24.19      1.86 o 
  -2   9   7       21.11       12.26      0.98 o 
  -1   9   7        3.27        1.74      0.47 o 
   0   9   7      300.70      285.12      4.68 o 
   1   9   7        3.07        2.39      0.28 o 
   2   9   7        2.64        0.90      0.73 o 
   3   9   7        6.37        4.15      1.27 o 
   4   9   7        1.75        2.21      1.08 o 
  -4  10   7        0.95        0.77      0.48 o 
  -3  10   7        5.31        3.93      2.11 o 
  -2  10   7        3.76        1.86      1.58 o 
  -1  10   7      506.21      523.00     13.22 o 
   0  10   7      190.91      174.26      5.18 o 
   1  10   7        0.32       -0.37      0.69 o 
   2  10   7        1.09        1.63      0.72 o 
   3  10   7        7.88        7.02      1.49 o 
  -4  11   7        7.02        3.53      1.47 o 
  -3  11   7       14.24       14.71      1.28 o 
  -2  11   7       46.69       43.34      3.40 o 
  -1  11   7       13.11        9.91      1.44 o 
   0  11   7       16.67       14.88      0.90 o 
   1  11   7       50.22       45.28      4.58 o 
   2  11   7        3.35        4.65      0.86 o 
   3  11   7        5.53        6.51      1.25 o 
  -3  12   7       27.86       22.85      2.28 o 
  -2  12   7        0.04        0.02      0.99 o 
  -1  12   7        9.47        7.74      1.27 o 
   0  12   7       52.46       52.83      3.57 o 
   1  12   7        1.89        1.20      0.45 o 
   2  12   7      106.08      117.50      7.02 o 
   3  12   7        6.19        4.41      0.99 o 
  -3  13   7       33.03       30.03      2.68 o 
  -2  13   7      211.25      229.97     12.15 o 
  -1  13   7      168.33      170.06      8.60 o 
   0  13   7        5.80        5.53      0.80 o 
   1  13   7        0.87        1.31      0.66 o 
   2  13   7        2.63        1.05      0.86 o 
   3  13   7        7.53        5.12      2.15 o 
  -3  14   7       63.04       56.83      6.48 o 
  -2  14   7       12.67       13.11      1.73 o 
  -1  14   7       11.65       11.94      1.04 o 
   0  14   7       38.58       39.31      2.75 o 
   1  14   7       90.34      101.81      4.82 o 
   2  14   7       46.31       44.19      2.78 o 
  -2  15   7       22.36       24.91      2.63 o 
  -1  15   7       85.93       90.54      5.29 o 
   0  15   7        0.79       -0.24      0.93 o 
   1  15   7       30.36       34.07      2.75 o 
   2  15   7        0.43        0.09      0.91 o 
  -1  16   7       19.39       16.03      2.37 o 
   0  16   7      143.31      142.45      7.80 o 
   1  16   7      103.76       95.11      7.97 o 
  -4   0   8        2.86        3.51      1.28 o 
  -3   0   8     1260.35     1366.06     44.80 o 
  -2   0   8     1019.44     1081.08     33.39 o 
  -1   0   8      241.52      246.22      5.01 o 
   0   0   8     1253.10     1312.49     21.40 o 
   1   0   8      584.41      643.03      7.96 o 
   2   0   8      219.27      228.14      5.58 o 
   3   0   8      200.26      214.36     12.53 o 
   4   0   8      171.18      182.03     15.63 o 
  -4   1   8       36.36       32.24      4.15 o 
  -3   1   8       13.44       16.46      1.21 o 
  -2   1   8     1497.71     1679.06     19.05 o 
  -1   1   8      218.90      205.91      2.04 o 
   0   1   8       50.08       67.22      3.93 o 
   1   1   8        0.68        1.11      0.28 o 
   2   1   8       35.90       37.62      1.37 o 
   3   1   8       13.56       13.90      2.37 o 
   4   1   8       48.60       50.51      6.97 o 
  -4   2   8       69.14       64.16      8.05 o 
  -3   2   8      627.17      659.65     11.80 o 
  -2   2   8      463.45      498.54     10.82 o 
  -1   2   8      239.14      244.32      2.08 o 
   0   2   8       19.37       13.43      0.55 o 
   1   2   8      681.11      726.01      6.13 o 
   2   2   8      474.23      501.09      7.35 o 
   3   2   8       53.09       55.45      8.10 o 
   4   2   8       19.65       16.83      2.74 o 
  -5   3   8       27.22       29.77      4.66 o 
  -4   3   8       15.50       12.61      4.13 o 
  -3   3   8       43.05       38.16      2.66 o 
  -2   3   8       55.86       56.77      2.46 o 
  -1   3   8       31.92       30.94      1.13 o 
   0   3   8      178.18      176.68      2.25 o 
   1   3   8      165.32      184.67      2.36 o 
   2   3   8      150.48      168.24      4.70 o 
   3   3   8       50.48       54.34      4.05 o 
   4   3   8       10.82       13.01      1.91 o 
  -4   4   8        3.36        3.13      1.19 o 
  -3   4   8       32.37       33.71      3.39 o 
  -2   4   8      153.37      151.04      3.67 o 
  -1   4   8      184.09      193.56      2.09 o 
   0   4   8       15.68        9.63      0.59 o 
   1   4   8       75.29       74.90      1.47 o 
   2   4   8      125.13      139.97      3.27 o 
   3   4   8       21.76       21.14      1.70 o 
   4   4   8        8.00        7.07      1.63 o 
  -4   5   8       67.88       59.69      3.83 o 
  -3   5   8       43.64       40.80      3.36 o 
  -2   5   8       79.03       84.84      3.17 o 
  -1   5   8      163.66      177.76      2.17 o 
   0   5   8      104.45      114.52      1.53 o 
   1   5   8       97.83       90.28      2.43 o 
   2   5   8      221.77      236.89      8.16 o 
   3   5   8       49.27       43.70      2.73 o 
   4   5   8        2.51        1.80      0.62 o 
  -4   6   8       20.29       15.54      2.12 o 
  -3   6   8       67.13       80.83      5.85 o 
  -2   6   8       90.36       81.08      3.36 o 
  -1   6   8        5.74        5.37      0.37 o 
   0   6   8      295.03      297.63      4.23 o 
   1   6   8       35.35       34.18      1.57 o 
   2   6   8       80.27       67.02      3.98 o 
   3   6   8       43.86       38.79      2.46 o 
   4   6   8        1.42        1.99      0.58 o 
  -4   7   8        0.30        1.04      0.42 o 
  -3   7   8      270.49      296.82     12.08 o 
  -2   7   8       59.20       55.07      2.83 o 
  -1   7   8       11.49        9.78      0.73 o 
   0   7   8      658.42      688.64     10.00 o 
   1   7   8      194.39      187.76      4.39 o 
   2   7   8        0.11        0.18      0.29 o 
   3   7   8       64.83       64.76      3.90 o 
   4   7   8        2.79        2.80      0.97 o 
  -4   8   8       61.54       61.18      3.58 o 
  -3   8   8       51.44       53.12      4.06 o 
  -2   8   8      108.46      124.18      6.65 o 
  -1   8   8      433.50      434.14      6.53 o 
   0   8   8      120.30      106.83      3.30 o 
   1   8   8        0.58        0.79      0.36 o 
   2   8   8       84.76       86.55      7.15 o 
   3   8   8       34.64       36.45      2.90 o 
   4   8   8       75.12       73.02      5.55 o 
  -4   9   8       35.01       33.40      2.64 o 
  -3   9   8        0.08        1.59      1.50 o 
  -2   9   8      181.93      177.20     11.20 o 
  -1   9   8       24.53       22.44      1.26 o 
   0   9   8       59.61       58.96      2.03 o 
   1   9   8       10.75        9.65      0.76 o 
   2   9   8        0.64        0.66      0.72 o 
   3   9   8        4.36        3.30      1.27 o 
   4   9   8        1.15        0.78      0.93 o 
  -4  10   8       50.40       46.26      4.71 o 
  -3  10   8       61.22       61.00      3.75 o 
  -2  10   8       57.85       66.31      4.87 o 
  -1  10   8      482.80      534.82     13.65 o 
   0  10   8        0.20        0.01      0.36 o 
   1  10   8      198.87      212.93      8.78 o 
   2  10   8       19.14       17.66      2.12 o 
   3  10   8       71.30       78.97      4.49 o 
  -3  11   8        1.53        1.53      0.89 o 
  -2  11   8        1.81        0.81      0.65 o 
  -1  11   8       74.20       83.40      5.23 o 
   0  11   8       13.52       13.48      1.16 o 
   1  11   8       17.13       19.24      1.42 o 
   2  11   8        5.49        3.12      1.00 o 
   3  11   8        1.92        1.60      0.71 o 
  -3  12   8       44.10       42.17      2.74 o 
  -2  12   8      157.89      175.19      7.88 o 
  -1  12   8        5.45        9.98      0.88 o 
   0  12   8      170.86      182.69      6.69 o 
   1  12   8       47.21       46.68      3.45 o 
   2  12   8      173.19      189.54     10.43 o 
   3  12   8       17.60       14.76      2.13 o 
  -3  13   8       18.69       17.93      2.48 o 
  -2  13   8        6.01        3.20      0.78 o 
  -1  13   8        6.24        8.98      1.76 o 
   0  13   8        0.27        2.14      1.55 o 
   1  13   8        0.05        0.74      0.82 o 
   2  13   8        4.45        2.17      0.75 o 
  -3  14   8        2.37        6.14      3.12 o 
  -2  14   8       18.71       16.46      1.67 o 
  -1  14   8       78.91       83.46      4.88 o 
   0  14   8       57.64       58.70      3.62 o 
   1  14   8       26.21       24.75      2.16 o 
   2  14   8       46.88       44.31      2.52 o 
  -2  15   8        1.68        2.74      1.62 o 
  -1  15   8        0.25        1.82      0.67 o 
   0  15   8        0.64        1.30      0.50 o 
   1  15   8       14.13       14.45      1.74 o 
   2  15   8        2.71        1.08      0.75 o 
  -1  16   8        2.65        3.06      1.48 o 
   0  16   8        6.44        3.53      1.71 o 
   1  16   8        8.52        6.73      1.88 o 
  -4   1   9        3.43        2.61      1.15 o 
  -3   1   9       46.30       42.28      4.06 o 
  -2   1   9       66.88       70.52      2.27 o 
  -1   1   9       29.05       21.55      4.15 o 
   0   1   9       55.60       57.22      2.70 o 
   1   1   9        1.23        2.29      0.20 o 
   2   1   9       23.79       24.53      0.95 o 
   3   1   9       57.43       56.48      4.29 o 
   4   1   9       13.06        8.68      1.65 o 
  -4   2   9       39.91       36.96      5.28 o 
  -3   2   9      195.14      215.96     10.85 o 
  -2   2   9       47.53       49.59      1.51 o 
  -1   2   9     1453.96     1748.63     55.83 o 
   0   2   9       47.18       40.68      2.32 o 
   1   2   9       31.74       30.62      1.52 o 
   2   2   9      159.17      158.42      5.79 o 
   3   2   9       11.46       13.63      1.23 o 
   4   2   9       14.89       11.27      3.05 o 
  -4   3   9        8.28        1.72      2.57 o 
  -3   3   9       82.83       72.84     10.35 o 
  -2   3   9      459.67      494.60     10.05 o 
  -1   3   9        0.06        0.32      1.49 o 
   0   3   9        0.22        0.80      0.51 o 
   1   3   9      180.52      179.52      3.06 o 
   2   3   9       19.32       17.99      0.79 o 
   3   3   9      174.18      172.85     17.71 o 
   4   3   9       50.72       49.13      5.23 o 
  -4   4   9      135.82      150.39     10.66 o 
  -3   4   9      263.56      286.22     23.04 o 
  -2   4   9      168.14      186.28      4.43 o 
  -1   4   9      682.31      763.62      9.70 o 
   0   4   9      936.19      988.64     15.43 o 
   1   4   9      742.74      775.65     12.94 o 
   2   4   9        0.30        0.54      0.32 o 
   3   4   9       17.75       16.98      1.21 o 
   4   4   9       15.11       17.50      2.39 o 
  -4   5   9       13.47       15.24      2.05 o 
  -3   5   9       74.76       70.55      4.60 o 
  -2   5   9       74.02       73.42      2.92 o 
  -1   5   9      215.51      204.02      3.34 o 
   0   5   9       12.54       14.03      0.71 o 
   1   5   9       54.73       56.60      2.66 o 
   2   5   9      112.13      113.16      6.42 o 
   3   5   9       51.33       51.51      2.86 o 
   4   5   9       20.95       16.12      1.69 o 
  -4   6   9       51.65       53.80      3.46 o 
  -3   6   9      116.31      118.29      7.90 o 
  -2   6   9      134.91      147.05      5.33 o 
  -1   6   9      669.07      744.92      9.38 o 
   0   6   9      338.03      375.22      5.03 o 
   1   6   9      747.83      823.02     19.08 o 
   2   6   9        8.21        5.25      0.63 o 
   3   6   9      188.80      199.71      7.62 o 
   4   6   9       17.69       14.56      1.59 o 
  -4   7   9        4.52        2.99      1.50 o 
  -3   7   9       53.58       54.51      3.42 o 
  -2   7   9       19.94       15.32      1.31 o 
  -1   7   9       77.50       65.30      1.94 o 
   0   7   9        7.07        2.39      0.70 o 
   1   7   9      151.88      147.32      5.03 o 
   2   7   9        0.11        1.28      0.40 o 
   3   7   9       24.60       23.22      2.88 o 
   4   7   9       10.04        7.75      1.69 o 
  -4   8   9        1.46        0.35      0.59 o 
  -3   8   9       50.90       60.07      3.36 o 
  -2   8   9       40.73       42.50      2.78 o 
  -1   8   9        2.38        2.03      0.34 o 
   0   8   9      789.24      890.82     15.06 o 
   1   8   9       10.57        7.51      0.77 o 
   2   8   9      100.44      117.46      7.24 o 
   3   8   9       38.14       37.93      2.66 o 
   4   8   9       47.18       36.15      4.19 o 
  -4   9   9        1.14        1.08      1.38 o 
  -3   9   9      122.12      114.38      6.52 o 
  -2   9   9       18.87       17.70      1.37 o 
  -1   9   9        3.44        2.37      0.44 o 
   0   9   9        0.88        1.13      0.46 o 
   1   9   9       12.21       13.56      1.36 o 
   2   9   9        0.82        0.29      0.65 o 
   3   9   9       32.16       30.00      3.84 o 
  -3  10   9        0.73        1.57      0.72 o 
  -2  10   9      108.58       94.53      6.28 o 
  -1  10   9       10.62        8.28      1.03 o 
   0  10   9       12.31       12.43      1.42 o 
   1  10   9       13.76       14.95      1.84 o 
   2  10   9        0.31        0.91      0.62 o 
   3  10   9        6.13        3.88      1.04 o 
  -3  11   9        0.60        0.58      1.06 o 
  -2  11   9       14.92       13.30      1.10 o 
  -1  11   9       48.32       45.11      2.74 o 
   0  11   9        0.09        1.15      0.41 o 
   1  11   9        0.01        0.11      0.44 o 
   2  11   9       16.25       14.31      1.44 o 
   3  11   9        0.73        0.69      0.47 o 
  -3  12   9       33.68       29.23      2.86 o 
  -2  12   9       16.75       17.79      1.90 o 
  -1  12   9      112.84      120.07      5.86 o 
   0  12   9        5.22        4.32      0.91 o 
   1  12   9       14.64        9.76      1.12 o 
   2  12   9       75.45       88.37      5.11 o 
   3  12   9        0.78        0.46      1.38 o 
  -2  13   9        0.07        0.15      0.60 o 
  -1  13   9       29.93       29.43      2.22 o 
   0  13   9       18.27       16.61      1.52 o 
   1  13   9        4.92        4.96      0.96 o 
   2  13   9        0.71        0.05      0.72 o 
  -2  14   9       41.88       38.17      4.60 o 
  -1  14   9      109.04      107.64      6.65 o 
   0  14   9       26.69       28.82      3.16 o 
   1  14   9      115.77      123.17      7.63 o 
   2  14   9       14.69       12.98      4.36 o 
  -1  15   9        0.78        1.67      0.91 o 
   0  15   9        0.38        0.94      3.06 o 
   1  15   9       28.88       25.61      2.64 o 
  -4   0  10       13.67       14.48      3.49 o 
  -3   0  10       35.29       32.04      7.81 o 
  -2   0  10      926.03     1005.80     24.32 o 
  -1   0  10       13.57        9.81      1.37 o 
   0   0  10      630.77      717.91     17.11 o 
   1   0  10       45.65       37.23      2.37 o 
   2   0  10       29.47       32.42      3.63 o 
   3   0  10      509.66      524.83     26.30 o 
  -4   1  10        0.00       -0.80      1.73 o 
  -3   1  10       50.09       42.96      4.93 o 
  -2   1  10      281.23      296.23     11.04 o 
  -1   1  10      167.40      168.69      6.33 o 
   0   1  10      143.47      157.13      5.30 o 
   1   1  10      126.37      126.47      2.75 o 
   2   1  10      307.75      336.19      8.40 o 
   3   1  10       14.32       18.89      2.37 o 
  -4   2  10       28.04       24.52      5.83 o 
  -3   2  10       14.89       16.97      1.69 o 
  -2   2  10       80.50       92.10      4.51 o 
  -1   2  10      870.04      931.16     17.73 o 
   0   2  10        9.10        7.47      0.57 o 
   1   2  10      140.62      147.45      4.42 o 
   2   2  10       98.25       96.22      9.97 o 
   3   2  10       75.19       83.64      7.51 o 
   4   2  10        0.16       -1.22      2.11 o 
  -4   3  10        1.58        1.15      1.39 o 
  -3   3  10        0.55        0.66      0.40 o 
  -2   3  10      126.07      134.33      5.43 o 
  -1   3  10       59.96       49.67      1.66 o 
   0   3  10       69.88       69.30      4.91 o 
   1   3  10      107.53      107.98      2.44 o 
   2   3  10      226.05      239.17     13.34 o 
   3   3  10        6.79        5.48      1.24 o 
  -4   4  10       18.61       21.72      4.28 o 
  -3   4  10        5.28        4.12      0.91 o 
  -2   4  10        1.28        0.93      0.26 o 
  -1   4  10      554.64      653.11     16.03 o 
   0   4  10       12.72       17.04      1.00 o 
   1   4  10       11.78        8.46      0.47 o 
   2   4  10      251.10      283.55     11.40 o 
   3   4  10        0.51        0.86      0.37 o 
   4   4  10       34.18       31.37      4.73 o 
  -4   5  10       21.28       17.89      2.88 o 
  -3   5  10       26.62       22.41      2.39 o 
  -2   5  10       45.31       38.99      2.85 o 
  -1   5  10       43.68       34.51      1.56 o 
   0   5  10      283.27      288.68      7.71 o 
   1   5  10       84.90       88.54      2.91 o 
   2   5  10        2.96        2.00      0.50 o 
   3   5  10        9.02        7.35      1.12 o 
   4   5  10        1.39        5.54      2.64 o 
  -3   6  10       15.47       19.89      2.90 o 
  -2   6  10       29.49       24.88      1.94 o 
  -1   6  10        0.59        0.71      0.27 o 
   0   6  10       99.68       96.38      2.25 o 
   1   6  10       30.35       34.19      2.71 o 
   2   6  10       11.56        9.06      1.15 o 
   3   6  10       14.88        9.12      2.08 o 
   4   6  10        2.16        2.79      1.58 o 
  -3   7  10       12.80        4.75      3.43 o 
  -2   7  10      178.56      159.69      8.07 o 
  -1   7  10        5.30        6.28      0.77 o 
   0   7  10      403.03      465.68     12.12 o 
   1   7  10       25.33       20.70      1.57 o 
   2   7  10        0.73        0.78      0.62 o 
   3   7  10        5.28        3.16      0.99 o 
  -3   8  10       50.30       47.04      7.87 o 
  -2   8  10       13.67       17.09      1.80 o 
  -1   8  10      173.08      194.93      8.51 o 
   0   8  10       19.97       21.20      1.30 o 
   1   8  10      295.87      363.30     12.93 o 
   2   8  10      148.57      151.87     12.99 o 
   3   8  10        0.05        1.00      0.69 o 
  -3   9  10        1.43        0.41      0.65 o 
  -2   9  10        7.02        5.18      1.81 o 
  -1   9  10      131.86      139.83      6.52 o 
   0   9  10       78.75       79.19      5.17 o 
   1   9  10       15.50       14.07      1.06 o 
   2   9  10       27.00       21.71      1.97 o 
   3   9  10       27.36       25.54      3.42 o 
  -3  10  10       51.70       51.00     19.49 o 
  -2  10  10      143.05      146.17     10.89 o 
  -1  10  10      134.21      146.50      7.91 o 
   0  10  10      102.45      115.82      7.48 o 
   1  10  10      393.61      464.57     12.54 o 
   2  10  10       48.28       45.16      3.06 o 
  -3  11  10        1.58        0.09      0.49 o 
  -2  11  10        3.65        1.67      0.68 o 
  -1  11  10        2.41        0.88      1.76 o 
   0  11  10       30.92       29.93      2.31 o 
   1  11  10      143.34      139.35      8.67 o 
   2  11  10        7.60        4.73      1.10 o 
  -2  12  10      112.55      105.09     14.95 o 
  -1  12  10       12.81       16.31      2.13 o 
   0  12  10      246.44      263.48      6.90 o 
   1  12  10        9.64        5.31      1.49 o 
   2  12  10       30.97       20.37      3.34 o 
  -2  13  10        0.05       -0.06      1.20 o 
  -1  13  10        0.21        1.62      0.57 o 
   0  13  10       33.56       30.94      4.21 o 
   1  13  10        3.01        1.77      1.02 o 
   2  13  10       31.23       22.86      4.90 o 
  -2  14  10       12.96       11.56      3.02 o 
  -1  14  10       29.72       21.56      5.20 o 
   0  14  10       26.33       20.90      2.90 o 
   1  14  10        1.12        0.39      0.50 o 
  -1  15  10        0.64        1.69      1.63 o 
   0  15  10        4.49        2.90      1.60 o 
  -4   1  11        1.64        1.18      1.53 o 
  -3   1  11        2.99        1.34      1.81 o 
  -2   1  11       12.25        9.88      1.97 o 
  -1   1  11        4.78        4.36      0.51 o 
   0   1  11        2.23        1.85      0.37 o 
   1   1  11        0.02        1.70      0.71 o 
   2   1  11      137.28      138.13      9.31 o 
   3   1  11       15.13        7.63      2.63 o 
  -4   2  11      111.98       84.85     19.02 o 
  -3   2  11        5.32        2.01      2.16 o 
  -2   2  11       15.97       14.42      1.80 o 
  -1   2  11       51.97       51.09      4.24 o 
   0   2  11      140.19      133.98      5.84 o 
   1   2  11      102.34      112.22     12.32 o 
   2   2  11       51.38       44.81      4.46 o 
   3   2  11       41.62       31.85      5.66 o 
  -4   3  11       18.71       12.21      6.76 o 
  -2   3  11       66.22       58.80     10.87 o 
  -1   3  11       31.55       37.48      4.61 o 
   0   3  11      114.88      110.43      5.77 o 
   1   3  11      339.17      369.72     15.21 o 
   2   3  11       21.51       20.68      2.81 o 
   3   3  11        5.09        4.19      2.18 o 
  -4   4  11      102.74       98.24     18.43 o 
  -2   4  11      197.59      220.25     16.63 o 
  -1   4  11       32.87       28.45      2.74 o 
   0   4  11      162.73      186.61     10.11 o 
   1   4  11       20.95       18.76      3.26 o 
   2   4  11       65.98       68.93      4.49 o 
   3   4  11       14.29       13.71      5.15 o 
  -3   5  11        6.80        1.50      0.80 o 
  -2   5  11        0.19        0.29      0.38 o 
  -1   5  11      160.27      200.06      9.76 o 
   0   5  11      572.13      642.51     21.28 o 
   1   5  11      151.32      161.39     11.33 o 
   2   5  11      113.55      109.27      8.92 o 
   3   5  11       61.54       52.42      6.85 o 
  -3   6  11      159.32      140.87     28.16 o 
  -2   6  11      159.87      161.48     22.24 o 
  -1   6  11        0.48        0.73      0.41 o 
   0   6  11      125.45      140.09     13.12 o 
   1   6  11       94.94      100.32     18.63 o 
   2   6  11       28.90       25.68      3.19 o 
   3   6  11        7.71        8.13      3.85 o 
  -3   7  11       43.12       27.06      3.37 o 
  -2   7  11       22.17       15.59      2.67 o 
  -1   7  11       10.61        9.44      1.39 o 
   0   7  11      383.96      454.34     18.94 o 
   1   7  11       75.42       82.26      8.63 o 
   2   7  11      162.94      178.61     10.53 o 
  -3   8  11      113.85       87.85      9.78 o 
  -2   8  11       63.90       51.56      6.85 o 
  -1   8  11        3.84        2.92      1.80 o 
   0   8  11       66.43       63.13      3.99 o 
   1   8  11      155.59      151.11     14.35 o 
   2   8  11       12.70        5.12      1.93 o 
  -3   9  11        4.06        0.70      0.25 o 
  -2   9  11        0.04        0.00      0.13 o 
  -1   9  11       16.52       20.60      2.59 o 
   0   9  11       51.85       49.40      3.69 o 
   1   9  11       46.87       52.47      4.63 o 
   2   9  11        1.50        1.07      1.70 o 
  -3  10  11        0.01        0.01      0.11 o 
  -2  10  11        6.02        1.16      0.95 o 
  -1  10  11       88.65       74.39      7.93 o 
   0  10  11       60.60       53.69      4.84 o 
   1  10  11       81.01       66.98      6.12 o 
   2  10  11        0.00        0.14      0.50 o 
  -2  11  11       15.61       13.52      2.58 o 
  -1  11  11        2.44        1.56      1.55 o 
   0  11  11       15.78       14.25      1.98 o 
   1  11  11        0.00        0.49      0.44 o 
  -1  12  11       35.96       34.52      7.29 o 
   0  12  11        1.19       -0.35      1.78 o 
  -1  13  11       46.98       34.18      7.22 o 
  -4   0  12       20.65       12.09      5.98 o 
  -3   0  12       39.42       32.11      8.36 o 
  -2   0  12       86.81       89.25     11.05 o 
  -1   0  12       22.35       16.52      1.69 o 
   0   0  12      643.28      662.71     37.20 o 
   1   0  12       98.75       92.37      8.08 o 
   2   0  12       24.69       15.91      3.12 o 
   3   0  12        0.36        2.20      1.06 o 
  -4   1  12        7.93        6.14      2.99 o 
  -3   1  12      182.01      166.70     20.36 o 
  -2   1  12        5.89        2.76      0.73 o 
  -1   1  12      103.39      100.43      7.13 o 
   0   1  12       92.33      103.22      6.22 o 
   1   1  12       17.77       19.35      1.45 o 
   2   1  12      102.33       98.64      7.84 o 
   3   1  12      205.45      182.33     15.01 o 
  -4   2  12       11.94        4.49      2.11 o 
  -3   2  12       36.07       40.76      7.14 o 
  -2   2  12       59.65       64.59      4.94 o 
  -1   2  12       51.68       49.86      3.47 o 
   0   2  12        0.67        1.36      0.45 o 
   1   2  12        6.61        5.67      0.99 o 
   2   2  12       21.19       17.11      5.57 o 
   3   2  12        5.59        3.82      1.75 o 
  -3   3  12        9.60        5.75      2.99 o 
  -2   3  12       74.75       72.92      7.62 o 
  -1   3  12      233.71      233.37     11.19 o 
   0   3  12       27.60       37.23      3.06 o 
   1   3  12       10.63       10.73      1.36 o 
   2   3  12       49.63       45.85      7.64 o 
   3   3  12       54.43       43.34      7.65 o 
  -3   4  12        6.46        1.64      0.73 o 
  -2   4  12        3.70        1.22      0.68 o 
  -1   4  12       17.75       11.44      1.62 o 
   0   4  12        1.10        0.69      0.50 o 
   1   4  12        0.00        0.77      0.53 o 
   2   4  12       13.93       10.51      2.64 o 
   3   4  12        2.33        0.79      0.99 o 
  -3   5  12        4.13        0.94      0.47 o 
  -2   5  12       42.36       29.55      3.65 o 
  -1   5  12       20.46       22.15      2.12 o 
   0   5  12        0.13        0.71      0.74 o 
   1   5  12       90.39       90.20     10.28 o 
   2   5  12        6.95        3.57      1.99 o 
   3   5  12       12.49       10.99      4.61 o 
  -2   6  12       49.33       36.35      4.50 o 
  -1   6  12        0.70        1.42      0.57 o 
   0   6  12       38.31       31.82      2.39 o 
   1   6  12        0.62        2.58      1.37 o 
   2   6  12        3.67        1.91      0.63 o 
  -3   7  12       24.12       13.77      3.23 o 
  -2   7  12       25.26       23.08      3.17 o 
  -1   7  12        5.55        3.17      2.68 o 
   0   7  12       12.89       10.25      2.72 o 
   1   7  12      168.15      192.42     13.70 o 
   2   7  12        0.17        0.60      0.25 o 
  -3   8  12        0.06        0.35      0.26 o 
  -2   8  12       70.25       66.98      7.69 o 
  -1   8  12       18.19       11.97      1.57 o 
   0   8  12        1.10        1.29      1.12 o 
   1   8  12       19.23       18.38      4.95 o 
   2   8  12        0.24        0.39      0.58 o 
  -2   9  12       69.15       51.50     11.81 o 
  -1   9  12       93.54      104.74     10.83 o 
   0   9  12        7.20        7.19      2.11 o 
   1   9  12      199.89      195.02     17.63 o 
  -1  10  12       41.29       54.06      7.84 o 
   0  10  12       20.21       15.42      3.19 o 
   1  10  12       78.83       64.69      7.07 o 
   2  10  12        4.41        0.70      0.43 o 
  -1  11  12      115.62      100.46     18.49 o 
   0  11  12       49.92       32.11     10.37 o 
   1  11  12       56.39       44.33      6.72 o 
   1  12  12        9.19        5.42      2.93 o 
  -3   1  13        0.76       -0.10      1.94 o 
  -2   1  13        5.83        3.31      1.66 o 
  -1   1  13       17.19       12.32      1.48 o 
   0   1  13       11.55        9.65      0.93 o 
   1   1  13       27.73       18.87      1.76 o 
   2   1  13        2.32        2.11      1.03 o 
   3   1  13        0.74        2.65      1.19 o 
  -2   2  13        0.01        0.95      0.62 o 
  -1   2  13      136.14      130.67      9.92 o 
   0   2  13        0.80        1.05      0.47 o 
   1   2  13        1.67        0.49      0.40 o 
   2   2  13        0.01        1.57      0.70 o 
   3   2  13        1.52        0.65      1.29 o 
  -2   3  13       88.13       84.54      9.67 o 
  -1   3  13      119.08      126.19      7.32 o 
   0   3  13        7.29        8.38      1.00 o 
   1   3  13      229.21      225.52     21.86 o 
   2   3  13        0.22        1.71      1.26 o 
  -2   4  13        0.32        0.70      0.54 o 
  -1   4  13        2.07        1.41      0.81 o 
   0   4  13       18.07       16.31      1.75 o 
   1   4  13        4.31        4.11      1.72 o 
   2   4  13        5.82        1.69      2.57 o 
  -2   5  13       78.95       85.16     10.78 o 
  -1   5  13      281.25      356.73      6.74 o 
   0   5  13       48.18       44.31      4.87 o 
   1   5  13       40.06       40.66      3.32 o 
  -2   6  13        2.03        0.77      0.57 o 
  -1   6  13        3.35        0.33      0.32 o 
   0   6  13       26.29       25.42      2.98 o 
   1   6  13        0.09        1.73      1.18 o 
   2   6  13       18.04        8.62      3.28 o 
  -2   7  13       30.02       20.39      5.27 o 
  -1   7  13       78.54       59.19     11.58 o 
   0   7  13      155.85      146.13     14.67 o 
   1   7  13       80.70       65.66      8.88 o 
  -2   8  13        7.02        0.84      0.52 o 
   0   8  13       17.45       13.59      2.92 o 
   1   8  13        7.01        3.12      1.26 o 
  -2   9  13       33.17        8.32      3.49 o 
   0   9  13       24.42       23.18      5.21 o 
   0  10  13       11.68        6.35      2.94 o 
   0  11  13        0.08        1.76      1.83 o 
                                                 
